# Supplementary material for: Performance Comparison of In-House and Commercial Biosynex Helmints AMPLIQUICK® Real-Time PCR Assays for the Diagnosis of Schistosoma mansoni and Strongyloides stercoralis in Stool Samples
Source: Diagnostics (Basel). 2025 Nov 19;15(22):2928. doi: 10.3390/diagnostics15222928 (PMC12650956; doi:10.3390/diagnostics15222928)
Supplement: Supplementary file 1 [file diagnostics-15-02928-s001.zip]

Archive with 2 entries (2 files):
- Supplementary Table S1_primers and probes.pdf
- Supplementary File S1_Original data.xlsx
