# Supplementary material for: Performance Comparison of In-House and Commercial Biosynex Helmints AMPLIQUICK® Real-Time PCR Assays for the Diagnosis of Schistosoma mansoni and Strongyloides stercoralis in Stool Samples
Source: Diagnostics (Basel). 2025 Nov 19;15(22):2928. doi: 10.3390/diagnostics15222928 (PMC12650956; doi:10.3390/diagnostics15222928)
Supplement: Supplementary file 1 [file diagnostics-15-02928-s001.zip › Supplementary File S1_Original data.xlsx]

## Sheet: Strongyloides
ID	Classification at analysis date T0	In-house PCR T0	Colture T0	Copromicroscopy T0	Re-analysis in-house PCR pos/neg	Re-analysis in-house PCR Ct	Re-analysis in-house PCR PhV control	Re-analysis Biosynex pos/neg	Re-analysis Biosynex PCR Ct	Re-analysis Biosynex Ct Internal Control
3	Positive	Positive	Negative	Positive	Positive	29.2	27	Positive	20.59	27
118	Positive	Positive	Not done	Positive	Positive	28.19	24	Positive	26.27	24
634	Positive	Positive	Positive	Positive	Positive	34.78	27	Positive	27.2	27
1593	Positive	Positive	Not done	Positive	Positive	34.8	27	Positive	30.64	27
2428	Positive	Positive	Not done	Positive	Positive	32.75	26	Positive	25.47	26
3146	Positive	Positive	Not done	Not done	Positive	24.96	25	Positive	24.7	25
3224	Positive	Positive	Not done	Positive	Positive	29.61	27	Positive	26.64	27
3417	Positive	Positive	Not done	Not done	Positive	39.2	25	Positive	34.36	25
3421	Positive	Positive	Positive	Positive	Positive	19.96	23	Positive	21.24	23
3543	Positive	Positive	Not done	Positive	Positive	38.32	28	Positive	32.66	28
3684	Positive	Positive	Not done	Positive	Positive	38.41	27	Positive	29.68	27
3812	Positive	Positive	Not done	Negative	Positive	36.09	26	Positive	35.85	26
346	Positive	Positive	Positive	Positive	Negative		27	Positive	26.73	27
461	Positive	Positive	Negative	Positive	Positive	34.46	27	Positive	29.79	27
711	Positive	Positive	Not done	Negative	Positive	31.91	22	Positive	28.48	22
968	Positive	Positive	Positive	Negative	Positive	32.26	30	Positive	28.65	30
1067	Positive	Positive	Positive	Negative	Positive	39.08	24	Negative		24
1474	Positive	Positive	Not done	Positive	Positive	33.08	22	Positive	27.29	22
1516	Positive	Positive	Not done	Negative	Positive	32.68	22	Positive	30.4	22
2181	Positive	Positive	Not done	Negative	Positive	35.75	28	Positive	30.92	28
2531	Positive	Positive	Not done	Not done	Positive	31.31	21	Negative		21
2554	Positive	Positive	Negative	Positive	Positive	37.89	25	Positive	30.2	25
3025	Positive	Positive	Not done	Positive	Positive	34.05	26	Positive	36.79	26
3198	Positive	Positive	Not done	Negative	Positive	37.61	25	Negative		25
3610	Positive	Positive	Not done	Negative	Negative		27	Positive	30.11	27
3849	Positive	Positive	Not done	Positive	Positive	34.1	28	Positive	28.34	28
546	Positive	Positive	Negative	Positive	Negative		25	Negative		25
160	Positive	Positive	Positive	Positive	Positive	32.16	26	Positive	29.1	26
1051	Positive	Positive	Positive	Positive	Positive	33.53	26	Positive	28.86	26
30	Negative	Negative	Negative	Not done	Negative	Negative	23	Negative	Negative	26
168	Negative	Negative	Negative	Not done	Negative	Negative	25	Negative	Negative	26
288	Negative	Negative	Negative	Not done	Negative	Negative	23	Negative	Negative	26
494	Negative	Negative	Negative	Not done	Negative	Negative	29	Negative	Negative	26
821	Negative	Negative	Negative	Not done	Negative	Negative	25	Negative	Negative	26
888	Negative	Negative	Negative	Not done	Negative	Negative	25	Negative	Negative	26
889	Negative	Negative	Negative	Not done	Negative	Negative	27	Negative	Negative	26
1102	Negative	Negative	Negative	Negative	Negative	Negative	23	Negative	Negative	26
1336	Negative	Negative	Negative	Not done	Negative	Negative	27	Negative	Negative	26
1521	Negative	Negative	Negative	Not done	Negative	Negative	23	Negative	Negative	26
1699	Negative	Negative	Negative	Not done	Negative	Negative	25	Negative	Negative	26
1886	Negative	Negative	Negative	Not done	Negative	Negative	24	Negative	Negative	26
2038	Negative	Negative	Negative	Not done	Negative	Negative	26	Negative	Negative	27.49
2123	Negative	Negative	Negative	Not done	Negative	Negative	26	Negative	Negative	27.81
2367	Negative	Negative	Negative	Not done	Negative	Negative	24	Negative	Negative	28.2
2400	Negative	Negative	Negative	Not done	Negative	Negative	21	Negative	Negative	27.63
2692	Negative	Negative	Negative	Not done	Negative	Negative	26	Negative	Negative	27.69
2781	Negative	Negative	Negative	Not done	Negative	Negative	26	Negative	Negative	28.27
2957	Negative	Negative	Negative	Not done	Negative	Negative	30	Negative	Negative	28.27
3038	Negative	Negative	Negative	Not done	Negative	Negative	23	Negative	Negative	28.27
3077	Negative	Negative	Negative	Not done	Negative	Negative	26	Negative	Negative	28.22
3181	Negative	Negative	Negative	Not done	Negative	Negative	26	Negative	Negative	28.12
3559	Negative	Negative	Negative	Not done	Negative	Negative	33	Negative	Negative	28.27
3601	Negative	Negative	Negative	Not done	Negative	Negative	25	Negative	Negative	28.31
3709	Negative	Negative	Negative	Not done	Negative	Negative	27	Negative	Negative	26
3786	Negative	Negative	Negative	Not done	Negative	Negative	28	Negative	Negative	26
3885	Negative	Negative	Negative	Not done	Negative	Negative	27	Negative	Negative	26
83	Negative	Negative	Negative	Not done	Negative	Negative	27	Negative	Negative	25
193	Negative	Negative	Negative	Not done	Negative	Negative	25	Negative	Negative	26
279	Negative	Negative	Negative	Not done	Negative	Negative	29	Negative	Negative	26
348	Negative	Negative	Negative	Negative	Negative	Negative	30	Negative	Negative	26
400	Negative	Negative	Negative	Not done	Negative	Negative	25	Negative	Negative	26
426	Negative	Negative	Negative	Not done	Negative	Negative	26	Negative	Negative	26
592	Negative	Negative	Negative	Not done	Negative	Negative	30	Negative	Negative	26
700	Negative	Negative	Negative	Negative	Negative	Negative	28	Negative	Negative	26
727	Negative	Negative	Negative	Negative	Negative	Negative	26	Negative	Negative	26
1600	Negative	Negative	Negative	Not done	Negative	Negative	27	Negative	Negative	26
1667	Negative	Negative	Negative	Not done	Negative	Negative	25	Negative	Negative	26
1780	Negative	Negative	Negative	Not done	Negative	Negative	27	Negative	Negative	26
2079	Negative	Negative	Negative	Not done	Negative	Negative	24	Negative	Negative	26
2754	Negative	Negative	Negative	Negative	Negative	Negative	24	Negative	Negative	26
2854	Negative	Negative	Negative	Not done	Negative	Negative	23	Negative	Negative	26
3492	Negative	Negative	Negative	Not done	Negative	Negative	24	Negative	Negative	26
3493	Negative	Negative	Negative	Not done	Negative	Negative	27	Negative	Negative	26
3754	Negative	Negative	Negative	Not done	Negative	Negative	26	Negative	Negative	26
3783	Negative	Negative	Negative	Not done	Negative	Negative	26	Negative	Negative	26
3880	Negative	Negative	Negative	Negative	Negative	Negative	22	Negative	Negative	26
4026	Negative	Negative	Negative	Not done	Negative	Negative	26	Negative	Negative	26
4075	Negative	Negative	Negative	Not done	Negative	Negative	27	Negative	Negative	26
43	Negative	Negative	Negative	Not done	Negative	Negative	27	Negative	Negative	26
664	Negative	Negative	Negative	Not done	Negative	Negative	32	Negative	Negative	26
663	Negative	Negative	Negative	Not done	Negative	Negative	21	Negative	Negative	26
545	Negative	Negative	Negative	Negative	Negative	Negative	24	Negative	Negative	26
639	Negative	Negative	Negative	Not done	Negative	Negative	24	Negative	Negative	26

## Sheet: Schistosoma
ID	Classification at analysis date T0	In-house PCR T0	Copromicroscopy T0	Re-analysis in-house PCR pos/neg	Re-analysis in-house PCR Ct	Re-analysis in-house PCR PhV control	Re-analysis Biosynex pos/neg	Re-analysis Biosynex PCR Ct	Re-analysis Biosynex Ct Internal Control
173	Positive	Positive	Positive	Positive	34.09	30	Negative		29
252	Positive	Negative	Positive	Negative		30	Negative		29
281	Positive	Negative	Positive	Negative		30	Negative		30
440	Positive	Positive	Positive	Positive	30.87	28	Positive	29.36	29
476	Positive	Positive	Positive	Positive	37.86	29	Negative		29
469	Positive	Positive	Positive	Positive	39.49	32	Positive	33.58	29
543	Positive	Negative	Positive	ND			ND
570	Positive	Positive	Negative	Negative		27	Negative		26
795	Positive	Positive	Negative	Positive	26.88	26	Positive	24.57	26
793	Positive	Positive	Positive	Positive	29.2	23	Positive	29.46	26
796	Positive	Positive	Positive	Positive	35.27	27	Positive	29.24	26
845	Positive	Positive	Positive	Positive	25.07	22	Positive	25.83	26
846	Positive	Positive	Positive	Positive	25.55	22	Positive	24.02	26
843	Positive	Positive	Positive	Positive	31.52	25	Positive	26.22	26
841	Positive	Positive	Positive	Negative		25	Positive	31.07	26
931	Positive	Negative	Positive	Positive	37.19	27	Negative		26
947	Positive	Positive	Negative	Positive	29.9	22	Positive	33.3	26
1375	Positive	Positive	Negative	Negative		24	Positive	32.91	26
1425	Positive	Positive	Positive	Positive	36.33	28	Positive	31.83	26
1436	Positive	Positive	Positive	Positive	30.65	24	Negative		26
1439	Positive	Negative	Positive	Negative		23	Negative		26
2031	Positive	Negative	Positive	Positive	31.64	22	Positive	31.97	26
2596	Positive	Positive	Negative	Positive	34.62	24	Negative		26
3054	Positive	Positive	Negative	Negative		33	Negative		26
3669	Positive	Positive	Positive	Positive	30.43	24	Positive	33.3	26
3673	Positive	Positive	Positive	Positive	22.27	22	Positive	24.95	26
393	Positive	Positive	Positive	Positive	28.3	23	Positive	27.17	26
646	Positive	Positive	Positive	Negative		24	Negative		26
833	Positive	Negative	Positive	Negative		27	Negative		26
1086	Positive	Positive	Positive	Positive	32.47	25	Positive	36.38	26
1446	Positive	Positive	Negative	Negative		27	Positive	32.01	26
1621	Positive	Positive	Negative	Positive	38.19	26	Positive	29.77	26
2002	Positive	Positive	Negative	Negative		26	Negative		26
2483	Positive	Positive	Negative	Negative		31	Positive	36.12	26
2503	Positive	Positive	Positive	Positive	36.14	28	Positive	29.03	26
2989	Positive	Positive	Negative	Negative		29	Negative		26
3000	Positive	Positive	Positive	Negative		28	Positive	31.76	26
3146	Positive	Positive	Negative	Negative		25	Negative		26
3245	Positive	Positive	Positive	Positive	31.56	24	Negative	27.12	26
3755	Positive	Positive	Negative	Negative		26	Positive	36.5	26
4029	Positive	Positive	Positive	Positive	36.35	28	Negative		26
4065	Positive	Positive	Positive	Positive	35.83	26	Positive	34.62	26
4145	Positive	Positive	Positive	Negative		25	Positive	33.58	27
342	Positive	Positive	Positive	Positive	28.55	27	Positive	27.86	26
2171	Positive	Positive	Negative	Negative		30	Negative		26
278	Negative	Negative	Negative	Negative		24	Negative		26
282	Negative	Negative	Negative	Negative		25	Negative		26
296	Negative	Negative	Negative	Negative		28	Negative		26
361	Negative	Negative	Negative	Negative		25	Negative		26
362	Negative	Negative	Negative	Negative		29	Negative		26
396	Negative	Negative	Negative	Negative		25	Negative		26
948	Negative	Negative	Negative	Negative		32	Negative		26
1013	Negative	Negative	Negative	Negative		27	Negative		26
1459	Negative	Negative	Negative	Negative		25	Negative		26
1467	Negative	Negative	Negative	Negative		24	Negative		26
2100	Negative	Negative	Negative	Negative		28	Negative		26
2230	Negative	Negative	Negative	Negative		25	Negative		26
2456	Negative	Negative	Negative	Negative		29	Negative		26
2649	Negative	Negative	Negative	Negative		24	Negative		26
2754	Negative	Negative	Negative	Negative		32	Negative		26
2795	Negative	Negative	Negative	Negative		27	Negative		26
2973	Negative	Negative	Negative	Negative		25	Negative		26
3821	Negative	Negative	Negative	Negative		27	Negative		26
126	Negative	Negative	Negative	Negative		29	Negative		26
365	Negative	Negative	Negative	Negative		22	Negative		26
758	Negative	Negative	Negative	Negative		24	Negative		26
835	Negative	Negative	Negative	Negative		28	Negative		26
1122	Negative	Negative	Negative	Negative		25	Negative		26
1163	Negative	Negative	Negative	Negative		25	Negative		26
1338	Negative	Negative	Negative	Negative		30	Negative		26
1388	Negative	Negative	Negative	Negative		26	Negative		26
1406	Negative	Negative	Negative	Negative		31	Negative		26
1695	Negative	Negative	Negative	Negative		30	Negative		27
1758	Negative	Negative	Negative	Negative		31	Negative		26
1825	Negative	Negative	Negative	Negative		30	Negative		26
1856	Negative	Negative	Negative	Negative		22	Negative		26
2147	Negative	Negative	Negative	Negative		28	Negative		26
2182	Negative	Negative	Negative	Negative		30	Negative		26
2231	Negative	Negative	Negative	Negative		28	Negative		26
2825	Negative	Negative	Negative	Negative		28	Negative		26
3543	Negative	Negative	Negative	Negative		28	Negative		26
4063	Negative	Negative	Negative	ND			Negative		26
4067	Negative	Negative	Negative	Negative		25	Negative		26
4068	Negative	Negative	Negative	Negative		22	Negative		26
4140	Negative	Negative	Negative	Negative		24	Negative		26
81	Negative	Negative	Negative	Negative		26	Negative		26
123	Negative	Negative	Negative	Negative		27	Negative		26
409	Negative	Negative	Negative	Negative		27	Negative		26
x	Negative	Negative	Negative	Negative		27	Negative		26
xx	Negative	Negative	Negative	Negative		24	Negative		26
y	Negative	Negative	Negative	Negative		26	Negative		26
yy	Negative	Negative	Negative	Negative		24	Negative		26
z	Negative	Negative	Negative	Negative		28	Negative		26
zz	Negative	Negative	Negative	Negative		27	Negative		26
w	Negative	Negative	Negative	Negative		27	Negative		26
ww	Negative	Negative	Negative	Negative		26	Negative		26
84	Negative	Negative	Negative	Positive	31.87	28	Positive	31.11	29
							27
